# Supplementary material for: Association of a Single Nucleotide Variant in TERT with Airway Disease in Japanese Rheumatoid Arthritis Patients
Source: Genes (Basel). 2023 Nov 16;14(11):2084. doi: 10.3390/genes14112084 (PMC10671651; doi:10.3390/genes14112084)
Supplement: Supplementary file 1 [file genes-14-02084-s001.zip]

Archive with 2 entries (2 files):
- RA-AD Table#4-S1.1.pdf
- RA-AD#4-S1.pdf
